# Supplementary material for: Comparison of Subtypes of Listeria monocytogenes Isolates from Naturally Contaminated Watershed Samples with and without a Selective Secondary Enrichment
Source: PLoS One. 2014 Mar 20;9(3):e92467. doi: 10.1371/journal.pone.0092467 (PMC3961389; doi:10.1371/journal.pone.0092467)
Supplement: Table S1 — Characteristics of isolates from Watershed samples. (XLSX) [file pone.0092467.s001.xlsx]

## Sheet: Sheet1
Supplementary Table S1. Characteristics of isolates from Watershed samples.
Isoaltes with D indicate it was isolated from Direct plating
Isolates with F indicate it was isolated from the Fraser broth method
Isolate ID	Date collected	Serotype	MLVA type	hemolysis
131-D1	2012-01-11	4b	9	+
131-F1	2012-01-11	1/2a	49	+
131-F2	2012-01-11	1/2a	49	+
131-F3	2012-01-11	1/2a	49	+
132-D1	2012-01-11	4b	56	+
132-D2	2012-01-11	4b	56	+
132-D3	2012-01-11	1/2a	57	+
132-F1	2012-01-11	1/2a	56	+
136-D1	2012-01-11	4b	12	+
136-D2	2012-01-11	4b	12	+
136-D3	2012-01-11	4b	12	+
136-F1	2012-01-11	4b	12	+
136-F2	2012-01-11	4b	12	+
136-F3	2012-01-11	4b	12	+
137-D1	2012-01-11	4b	6	+
137-D2	2012-01-11	4b	6	+
137-F1	2012-01-11	4b	6	+
137-F2	2012-01-11	4b	5	+
137-F3	2012-01-11	4b	6	+
138-D1	2012-01-11	4b	12	+
138-D2	2012-01-11	4b	9	+
138-F1	2012-01-11	4b	9	+
138-F2	2012-01-11	4b	9	+
138-F3	2012-01-11	4b	12	+
139-D1	2012-01-11	4b	12	+
139-D2	2012-01-11	4b	12	+
139-D3	2012-01-11	4b	12	+
139-F1	2012-01-11	1/2a	54	+
139-F2	2012-01-11	1/2a	54	+
139-F3	2012-01-11	1/2a	54	+
143-D1	2012-01-11	4b	6	+
143-D2	2012-01-11	4b	6	+
143-D3	2012-01-11	4b	6	+
143-F1	2012-01-11	4b	6	+
143-F2	2012-01-11	4b	6	+
143-F3	2012-01-11	4b	6	+
157-D3	2012-01-23	4b	55	+
157-F1	2012-01-23	4b	55	+
157-F2	2012-01-23	1/2a	60	+
157-F3	2012-01-23	1/2a	60	+
158-D1	2012-01-23	4b	59	+
158-D2	2012-01-23	4b	27	+
158-D3	2012-01-23	4b	27	+
158-F1	2012-01-23	1/2a	59	+
158-F2	2012-01-23	1/2a	52	+
162-D2	2012-01-23	1/2b	1	+
162-D3	2012-01-23	1/2b	1	+
162-F1	2012-01-23	1/2b	1	+
164-D1	2012-01-23	4b	12	+
164-D2	2012-01-23	4b	36	+
164-D3	2012-01-23	4b	12	+
164-F1	2012-01-23	1/2b	12	+
164-F2	2012-01-23	1/2a	54	+
164-F3	2012-01-23	4b	12	+
177-D1	2012-01-23	4b	17	+
177-D2	2012-01-23	4b	17	+
177-D3	2012-01-23	4b	17	+
177-F1	2012-01-23	4b	3	+
177-F2	2012-01-23	4b	17	+
191-D1	2012-02-07	4b	19	+
191-D2	2012-02-07	1/2a	43	+
191-D3	2012-02-07	4b	4	+
191-F1	2012-02-07	4b	19	+
191-F2	2012-02-07	4b	19	+
191-F3	2012-02-07	4b	19	+
192-D1	2012-02-07	4b	12	+
192-D2	2012-02-07	4b	13	+
192-D3	2012-02-07	4b	27	+
192-F1	2012-02-07	4b	27	+
192-F2	2012-02-07	4b	27	+
192-F3	2012-02-07	4b	12	+
195-D1	2012-02-07	4b	22	+
195-D2	2012-02-07	4b	22	+
195-D3	2012-02-07	4b	23	+
195-F1	2012-02-07	4b	17	+
200-D1	2012-02-07	4b	17	+
200-D3	2012-02-07	4b	17	+
200-F1	2012-02-07	4b	17	+
200-F2	2012-02-07	4b	30	+
202-D1	2012-02-07	4b	19	+
202-D2	2012-02-07	4b	12	+
202-D3	2012-02-07	4b	2	+
202-F1	2012-02-07	4b	15	+
202-F2	2012-02-07	4b	26	+
202-F3	2012-02-07	4b	12	+
208-D1	2012-02-07	4b	18	+
208-D2	2012-02-07	4b	18	+
208-F1	2012-02-07	4b	3
208-F2	2012-02-07	4b	12	+
208-F3	2012-02-07	4b	12	+
213-D1	2012-02-22	1/2a	42	+
213-D2	2012-02-22	1/2a	42	+
213-D3	2012-02-22	1/2a	42	+
213-F1	2012-02-22	1/2a	42	+
213-F2	2012-02-22	1/2a	42	+
213-F3	2012-02-22	1/2a	45	+
218-D2	2012-02-22	4b	12	+
218-D3	2012-02-22	4b	14	+
218-F1	2012-02-22	4b	12	+
218-F2	2012-02-22	4b	12	+
218-F3	2012-02-22	4b	11	+
219-D1	2012-02-22	1/2b	48	+
219-D2	2012-02-22	1/2b	48	+
219-D3	2012-02-22	4b	9	+
219-F1	2012-02-22	4b	9	+
219-F2	2012-02-22	4b	9	+
219-F3	2012-02-22	4b	9	+
220-D1	2012-02-22	1/2a	50	+
220-D2	2012-02-22	4b	50	+
220-D3	2012-02-22	4b	50	+
220-F1	2012-02-22	4b	12	+
220-F2	2012-02-22	4b	54	+
220-F3	2012-02-22	4b	54	+
224-D2	2012-02-22	4b	17	+
224-D3	2012-02-22	4b	36	+
224-F3	2012-02-22	4b	17	+
226-D1	2012-02-22	4b	6	+
226-F1	2012-02-22	4b	6	+
226-F3	2012-02-22	4b	5	+
229-D1	2012-02-22	4b	12	+
229-D2	2012-02-22	4b	36	+
229-D3	2012-02-22	4b	12	+
229-F1	2012-02-22	4b	9	+
229-F2	2012-02-22	4b	37	+
229-F3	2012-02-22	4b	12	+
240-D1	2012-03-08	4b	12	+
240-D3	2012-03-08	4b	9	+
240-F1	2012-03-08	4b	27	+
240-F2	2012-03-08	4b	27	+
240-F3	2012-03-08	4b	27	+
242-D1	2012-03-08	4b	12	+
242-D2	2012-03-08	4b	26	+
242-D3	2012-03-08	4b	19	+
242-F1	2012-03-08	4b	12	+
242-F2	2012-03-08	4b	12	+
243-D1	2012-03-08	4b	17	+
243-D2	2012-03-08	4b	17	+
243-D3	2012-03-08	4b	17	+
243-F1	2012-03-08	4b	12	+
243-F2	2012-03-08	4b	12	+
243-F3	2012-03-08	4b	12	+
245-D1	2012-03-08	4b	17	+
245-D2	2012-03-08	4b	17	+
245-D3	2012-03-08	4b	17	+
245-F1	2012-03-08	4b	12	+
245-F2	2012-03-08	4b	11	+
245-F3	2012-03-08	4b	12	+
246-D1	2012-03-08	4b	12	+
246-D2	2012-03-08	4b	35	+
246-D3	2012-03-08	4b	12	+
246-F1	2012-03-08	4b	12	+
246-F2	2012-03-08	4b	12	NEG
250-D1	2012-03-08	4b	12	+
250-D2	2012-03-08	4b	50	+
250-D3	2012-03-08	4b	12	+
250-F1	2012-03-08	4b	17	+
250-F2	2012-03-08	4b	14	+
250-F3	2012-03-08	4b	16	+
251-D1	2012-03-08	4b	12	+
251-D2	2012-03-08	4b	12	+
251-D3	2012-03-08	4b	12	NEG
251-F1	2012-03-08	4b	17	+
251-F2	2012-03-08	4b	17	+
251-F3	2012-03-08	4b	16	+
259-D1	2012-03-08	4b	12	+
259-D2	2012-03-08	4b	12	+
259-D3	2012-03-08	4b	10	+
259-F1	2012-03-08	4b	19	+
259-F2	2012-03-08	4b	17	+
259-F3	2012-03-08	4b	19	+
262-D1	2012-03-14	4b	19	+
262-D2	2012-03-14	4b	19	+
262-D3	2012-03-14	4b	19	+
262-F1	2012-03-14	4b	19	+
262-F2	2012-03-14	4b	19	+
262-F3	2012-03-14	4b	19	+
266-D1	2012-03-14	4b	12	+
266-D2	2012-03-14	4b	12	+
266-D3	2012-03-14	4b	12	NEG
266-F1	2012-03-14	4b	12	+
266-F2	2012-03-14	4b	12	+
266-F3	2012-03-14	4b	12	+
267-D1	2012-03-14	4b	14	+
267-D2	2012-03-14	4b	14	+
267-D3	2012-03-14	4b	14	+
267-F1	2012-03-14	4b	14	+
267-F2	2012-03-14	4b	14	+
267-F3	2012-03-14	4b	14	+
267-F4	2012-03-14	4b	14	+
269-D1	2012-03-14	4b	12	+
269-D2	2012-03-14	4b	12	+
269-F1	2012-03-14	4b	12	+
269-F2	2012-03-14	4b	12	+
269-F3	2012-03-14	4b	12	+
270-D1	2012-03-14	4b	12	+
270-D2	2012-03-14	4b	12	+
270-D3	2012-03-14	4b	12	+
270-F1	2012-03-14	4b	12	+
270-F2	2012-03-14	4b	34	+
270-F3	2012-03-14	4b	12	+
278-D1	2012-03-14	4b	36	+
278-D2	2012-03-14	4b	36	+
278-D3	2012-03-14	4b	40	NEG
278-F1	2012-03-14	4b	36	NEG
278-F2	2012-03-14	4b	38	+
278-F3	2012-03-14	4b	36	+
288-D1	2012-03-17	4b	6	+
288-F2	2012-03-17	4b	62	NEG
288-F3	2012-03-17	4b	6	+
290-D1	2012-03-17	4b	19	+
290-D2	2012-03-17	4b	19	+
290-D3	2012-03-17	4b	19	+
290-F1	2012-03-17	4b	6	+
291-D1	2012-03-17	4b	12	+
291-D2	2012-03-17	4b	12	+
291-D3	2012-03-17	4b	12	+
291-F2	2012-03-17	1/2b	41	+
292-D1	2012-03-17	4b	12	+
292-D2	2012-03-17	4b	28	+
292-D3	2012-03-17	4b	53	+
292-F1	2012-03-17	1/2b	33	NEG
292-F2	2012-03-17	1/2b	12	+
292-F3	2012-03-17	1/2b	12	+
293-D1	2012-03-17	4b	9	+
293-D2	2012-03-17	4b	9	+
293-D3	2012-03-17	4b	9	+
293-F1	2012-03-17	4b	53	+
293-F2	2012-03-17	4b	53	+
295-D1	2012-03-17	4b	29	+
295-D2	2012-03-17	4b	12	+
295-D3	2012-03-17	4b	12	+
295-F1	2012-03-17	4b	39	NEG
295-F2	2012-03-17	4b	31	NEG
295-F3	2012-03-17	4b	32	NEG
297-D1	2012-03-17	4b	36	+
297-D2	2012-03-17	4b	36	+
297-D3	2012-03-17	4b	35	+
297-F3	2012-03-17	4b	12	+
298-D1	2012-03-17	1/2b	3	+
298-D2	2012-03-17	1/2a	46	+
298-D3	2012-03-17	4b	47	+
298-F3	2012-03-17	4b	36	+
300-D1	2012-03-17	4b	9	+
300-D3	2012-03-17	4b	21	NEG
300-F3	2012-03-17	4b	61	+
304-D1	2012-03-17	4b	3	NEG
304-D2	2012-03-17	4b	34	+
304-D3	2012-03-17	1/2b	8	+
304-F1	2012-03-17	4b	12	+
304-F2	2012-03-17	4b	12	+
304-F3	2012-03-17	4b	61	NEG
305-D1	2012-03-17	1/2b	17	+
305-F2	2012-03-17	4b	6	+
305-F3	2012-03-17	4b	12	+
309-D1	2012-03-26	4b	20	NEG
309-D3	2012-03-26	4b	24	+
309-F1	2012-03-26	4b	25	+
309-F2	2012-03-26	4b	25	+
313-D2	2012-03-26	4b	17	+
313-D3	2012-03-26	4b	17	+
313-F2	2012-03-26	4b	17	+
313-F3	2012-03-26	4b	17	+
314-D2	2012-03-26	1/2a	44	+
314-D3	2012-03-26	4b	58	+
314-F1	2012-03-26	4b	58	+
314-F2	2012-03-26	4b	58	+
314-F3	2012-03-26	1/2a	58	+
315-D1	2012-03-26	4b	19	+
315-F2	2012-03-26	1/2a	51	+
315-F3	2012-03-26	4b	19	+
316-D1	2012-03-26	4b	6	+
316-D2	2012-03-26	4b	6	+
316-F1	2012-03-26	4b	19	+
316-F2	2012-03-26	4b	6	+
319-D1	2012-03-26	4b	12	+
319-D2	2012-03-26	4b	12	+
319-D3	2012-03-26	4b	12	+
319-F1	2012-03-26	4b	12	+
319-F2	2012-03-26	4b	12	+
321-D1	2012-03-26	4b	9	+
321-F2	2012-03-26	4b	9	+
323-D2	2012-03-26	4b	12	+
323-D3	2012-03-26	4b	12	+
323-F1	2012-03-26	4b	12	+
323-F2	2012-03-26	4b	12	+
324-D1	2012-03-26	4b	36	+
324-D2	2012-03-26	4b	12	+
324-D3	2012-03-26	4b	12	+
324-F1	2012-03-26	4b	12	+
326-D1	2012-03-26	4b	36	+
326-D2	2012-03-26	4b	6	+
326-D3	2012-03-26	4b	12	+
326-F1	2012-03-26	4b	7	+
326-F2	2012-03-26	4b	7	+
326-F3	2012-03-26	4b	12	+
327-D1	2012-03-26	4b	7	+
327-D2	2012-03-26	4b	36	+
327-D3	2012-03-26	4b	12	+
327-F1	2012-03-26	4b	54	+
331-D1	2012-03-26	4b	27	+
331-D2	2012-03-26	4b	12	+
331-D3	2012-03-26	4b	12	+
331-F1	2012-03-26	4b	12	+
331-F2	2012-03-26	4b	12	+
* Not Determined
